# Supplementary material for: Effects of Short-Term Nitrogen Addition on Soil Fungal Community Increase with Nitrogen Addition Rate in an Alpine Steppe at the Source of Brahmaputra
Source: Microorganisms. 2023 Jul 25;11(8):1880. doi: 10.3390/microorganisms11081880 (PMC10458649; doi:10.3390/microorganisms11081880)
Supplement: Supplementary file 1 [file microorganisms-11-01880-s001.zip]

Archive with 1 entries (1 files):
- microorganisms-2473774-supplementary.pdf
